# Supplementary material for: Knockdown of Inner Arm Protein IC138 in Trypanosoma brucei Causes Defective Motility and Flagellar Detachment
Source: PLoS One. 2015 Nov 10;10(11):e0139579. doi: 10.1371/journal.pone.0139579 (PMC4640498; doi:10.1371/journal.pone.0139579)
Supplement: S3 Table — (XLSX) [file pone.0139579.s008.xlsx]

## Sheet: Table
S3 Table: Frequency of cells that couldn’t be scored or of large clusters in samples (as % of total cells)
	0 HR	12 HR	24 HR	36 HR	48 HR	60 HR	72 HR	84 HR	96 HR	108 HR
Cannot score definitively
Induced	2.29895	0.957135	0.952381	1.32936	3	6.00962	1.36364	0.362319	4.95868	6.59161
Uninduced	2.29895	0.892857	1.92308	0.471698	0.932674	2.26589	0.485437	0	0	0
Large clusters of cells (>3 cells)
Induced	0	0.485437	0	0	0	0.927198	0	1.81159	0.826446	3.5132
Uninduced	0	0	0	0	0	0.915552	0	0	0	0
